# Supplementary material for: Dietary Problems Are Associated with Frailty Status in Older People with Fewer Teeth in Japan
Source: Int J Environ Res Public Health. 2022 Dec 5;19(23):16260. doi: 10.3390/ijerph192316260 (PMC9738370; doi:10.3390/ijerph192316260)
Supplement: Supplementary file 1 [file ijerph-19-16260-s001.zip]

Archive with 1 entries (1 files):
- ijerph-2028396-supplementary.pdf
